# Supplementary material for: Optimization of Light Intensity and NaNO3 Concentration in Amazon Cyanobacteria Cultivation to Produce Biodiesel
Source: Molecules. 2019 Jun 24;24(12):2326. doi: 10.3390/molecules24122326 (PMC6630786; doi:10.3390/molecules24122326)
Supplement: Supplementary file 1 [file molecules-24-02326-s001.zip]

Archive with 2 entries (2 files):
- molecules-492574-sup.pdf
- molecules-492574-supp.pdf
